# Supplementary material for: Dynamic Interplay in Tumor Ecosystems: Communication between Hepatoma Cells and Fibroblasts
Source: Int J Mol Sci. 2023 Sep 12;24(18):13996. doi: 10.3390/ijms241813996 (PMC10530979; doi:10.3390/ijms241813996)
Supplement: Supplementary file 1 [file ijms-24-13996-s001.zip]

Archive with 2 entries (2 files):
- Supplementary Table S1 MaxQuant protein quantitation results for.xls
- Supplementary_ijms-2558533.pdf
