# Supplementary material for: Dynamic Interplay in Tumor Ecosystems: Communication between Hepatoma Cells and Fibroblasts
Source: Int J Mol Sci. 2023 Sep 12;24(18):13996. doi: 10.3390/ijms241813996 (PMC10530979; doi:10.3390/ijms241813996)
Supplement: Supplementary file 1 [file ijms-24-13996-s001.zip › Supplementary Table S1 MaxQuant protein quantitation results for.xls]

## Sheet: proteinGroups
Supplementary Table S1 MaxQuant protein quantitation results for describing the changes in different proteins. EVs: extracellular vesicles
Protein IDs	Protein names	Gene names	Unique peptides	HLE CTL	HLE with LX2 EVs	HuH7 CTL	HuH7 with LX2 EVs	LX2 CTL	LX2 with HuH7 EVs	LX2 with HLE EVs
P35908	Keratin, type II cytoskeletal 2 epidermal	KRT2	50	65607000	61865000	49865000	60594000	39501000	61660000	51083000
P04264	Keratin, type II cytoskeletal 1	KRT1	49	120130000	93697000	74700000	100570000	68773000	95902000	89496000
P13645	Keratin, type I cytoskeletal 10	KRT10	42	109530000	101570000	79500000	103270000	69540000	103860000	99188000
P35527	Keratin, type I cytoskeletal 9	KRT9	42	87682000	59004000	39255000	72449000	43048000	68009000	67145000
P08670	Vimentin	VIM	23	355110	1043600	216400	1049000	5128400	850260	1099000
P02751-6	Fibronectin	FN1	22	0	0	986030	1606300	130790	97777	169620
P13647	Keratin, type II cytoskeletal 5	KRT5	20	8175000	6576500	4508400	6148100	4119500	6352300	5473900
Q86YZ3	Hornerin	HRNR	19	5366500	2274500	2044300	3037900	2082000	2570100	2372600
P02768;P02768-2;P02768-3	Serum albumin	ALB	18	1253800	877510	6508500	1972100	1046200	1480700	1337400
P67936;P67936-2	Tropomyosin alpha-4 chain	TPM4	17	688630	4239200	5409100	2244700	2631700	9571100	6987200
P15924;P15924-2;P15924-3	Desmoplakin	DSP	16	1431700	1015400	1014300	1232400	964090	1261300	1142500
Q08380	Galectin-3-binding protein	LGALS3BP	16	384110	2454000	258780	1291900	1672500	3889400	1682100
Q08629	Testican-1	SPOCK1	16	152420	2562200	45725	659500	1759200	3294000	3078100
P08779	Keratin, type I cytoskeletal 16	KRT16	14	4053300	2846300	2236900	3798500	1252400	1950400	1982100
P02771	Alpha-fetoprotein	AFP	13	0	0	3306400	89460	29682	0	0
Q63610	Tropomyosin alpha-3 chain	Tpm3	13	199200	1534300	266080	273800	317290	2288800	782750
P02533	Keratin, type I cytoskeletal 14	KRT14	12	12147000	9919600	9558700	9727500	6635700	8479900	7747400
Q5T749	Keratinocyte proline-rich protein	KPRP	12	1342100	952430	923530	1339200	700730	994600	1095300
P11021	78 kDa glucose-regulated protein	HSPA5	11	135300	122350	2335900	123160	1101500	112700	172150
P51858;P51858-2;P51858-3	Hepatoma-derived growth factor	HDGF	11	638040	2571100	870250	825110	4542400	771110	719970
P63261	Actin, cytoplasmic 2	ACTG1;ACTB;ACTG2	11	629760	778470	3215900	920530	1733700	1176300	1473000
P11142;P11142-2	Heat shock cognate 71 kDa protein	HSPA8	10	146380	164090	267080	240090	1664400	271020	199050
P27797	Calreticulin	CALR	10	0	78179	9490000	176740	39533	0	25978
P02649	Apolipoprotein E	APOE	9	0	0	1545000	46805	0	14149	17955
P07355;P07355-2	Annexin A2	ANXA2	9	279700	360580	344690	897420	741210	421230	396230
P14314-2;P14314	Glucosidase 2 subunit beta	PRKCSH	9	0	792080	1928100	1322500	387130	1550800	939720
Q9H1E3;Q9H1E3-2	Nuclear ubiquitous casein and cyclin-dependent kinase substrate 1	NUCKS1	9	144000	232630	68660	323290	2818900	130140	119860
P08758	Annexin A5	ANXA5	8	0	315310	619600	927030	1385000	600740	457890
P14923	Junction plakoglobin	JUP	8	568950	438960	359950	455380	408080	465610	496880
P62805	Histone H4	HIST1H4A	8	239990	372400	1990900	162970	2610500	308860	253440
P80723;P80723-2	Brain acid soluble protein 1	BASP1	8	75753	220580	0	144060	2606100	173520	208060
Q12841;Q12841-2	Follistatin-related protein 1	FSTL1	8	0	158200	83451	898390	1602100	283720	268840
O60565;O60565-2	Gremlin-1	GREM1	7	0	31418	26097	14412	1893400	28718	0
P07900;P07900-2	Heat shock protein HSP 90-alpha	HSP90AA1	7	0	38828	1734900	102620	429110	97021	131730
P62807;O60814	Histone H2B type 1-C/E/F/G/I;Histone H2B type 1-K	HIST1H2BC;HIST1H2BK	7	232190	757150	2570700	211250	3074400	392830	343900
P78386	Keratin, type II cuticular Hb5	KRT85	7	0	368710	0	1499300	0	0	269050
Q02413;Q02413-2	Desmoglein-1	DSG1	7	428770	321170	0	423000	328970	367230	409610
Q04695	Keratin, type I cytoskeletal 17	KRT17	7	650900	539490	810560	802740	244740	444780	286920
O43852-5;O43852;O43852-3;O43852-11;O43852-10;O43852-6;O43852-2;O43852-4;O43852-13;O43852-14;O43852-9;O43852-15;O43852-8;O43852-12;O43852-7	Calumenin	CALU	6	76311	101550	0	422420	1243700	180200	163060
P05067-7	Amyloid beta A4 protein	APP	6	0	475090	0	395610	0	229430	0
P06454-2	Prothymosin alpha	PTMA	6	0	294480	927660	213280	118860	294980	92839
P09493-4;P09493-3;P09493-10;P09493-9;P09493;P09493-8;P09493-2;P09493-5;P09493-7;P09493-6	Tropomyosin alpha-1 chain	TPM1	6	0	303940	322020	177160	475180	934720	655350
P10909-4	Clusterin	CLU	6	0	0	1076600	77171	52369	0	54725
P16949;P16949-2	Stathmin	STMN1	6	106560	0	57151	0	1280400	83881	89913
P26006;P26006-1	Integrin alpha-3;Integrin alpha-3 heavy chain;Integrin alpha-3 light chain	ITGA3	6	0	177680	0	153300	785940	151280	134180
P52926;P52926-3;P52926-6;P52926-4;P52926-5;P52926-2	High mobility group protein HMGI-C	HMGA2	6	1432400	141800	0	0	63861	0	0
Q5T750	Skin-specific protein 32	XP32	6	589460	472420	461130	830060	362530	360470	404680
Q7Z794	Keratin, type II cytoskeletal 1b	KRT77	6	2254700	1963100	0	4452600	1600900	1967800	1914700
P02760	Protein AMBP	AMBP	5	0	0	785680	1171500	101130	0	0
P05556;P05556-2;P05556-5;P05556-4;P05556-3	Integrin beta-1	ITGB1	5	61759	371660	0	150080	763550	163020	114000
P07237	Protein disulfide-isomerase	P4HB	5	74173	72080	567630	470970	72454	123210	79276
P10412	Histone H1.4	HIST1H1E	5	0	129600	116500	0	1418200	82754	56159
P13667	Protein disulfide-isomerase A4	PDIA4	5	0	0	731740	143110	0	0	0
P16070-18;P16070-12;P16070-14;P16070-13;P16070-11;P16070-10;P16070-16;P16070-8;P16070-17;P16070-6;P16070-4;P16070-3;P16070-7;P16070-5;P16070;P16070-15;P16070-9;P16070-19	CD44 antigen	CD44	5	164500	545670	0	88778	492080	305770	198300
P16401	Histone H1.5	HIST1H1B	5	0	216130	122460	0	1489800	0	0
P20962;P08814	Parathymosin	PTMS	5	1737700	1684300	1571400	1427900	2271200	1422200	1597700
P29279-2;P29279	Connective tissue growth factor	CTGF	5	84658	80166	0	235770	91009	86253	90068
P81605	Dermcidin	DCD	5	1495600	1174800	1128900	1130600	1160700	1217900	1758000
Q5D862	Filaggrin-2	FLG2	5	904630	600820	480140	867550	602430	744070	617940
Q8N1N4;Q8N1N4-2	Keratin, type II cytoskeletal 78	KRT78	5	265670	203910	197640	258420	204510	139280	202320
Q8TDY2-2;Q8TDY2	RB1-inducible coiled-coil protein 1	RB1CC1	5	0	0	2578700	0	0	0	0
O76011	Keratin, type I cuticular Ha4	KRT34	4	0	169700	0	347300	0	0	191280
P08238	Heat shock protein HSP 90-beta	HSP90AB1	4	0	33496	558490	35724	31667	35147	0
P10599-2;P10599	Thioredoxin	TXN	4	0	0	149570	0	434480	0	198870
P17096;P17096-2;P17096-3	High mobility group protein HMG-I/HMG-Y	HMGA1	4	7343000	651610	71081	80489	312410	1356700	375290
P21741;P21741-2	Midkine	MDK	4	0	0	82131	64837	955870	58681	0
P23528	Cofilin-1	CFL1	4	0	562910	105330	0	881510	217490	326840
P60660-2;P60660	Myosin light polypeptide 6	MYL6	4	222450	383660	0	337920	1493200	434700	491200
P67809	Nuclease-sensitive element-binding protein 1	YBX1	4	70723	103220	97999	80598	1133300	0	64055
P83916	Chromobox protein homolog 1	CBX1	4	0	505650	0	243760	322550	152160	178380
Q00839-2;Q00839	Heterogeneous nuclear ribonucleoprotein U	HNRNPU	4	476590	437540	325820	216850	652460	0	0
Q15323	Keratin, type I cuticular Ha1	KRT31	4	48328	2122700	30171	5852800	16075	22539	172780
Q562F6-2;Q562F6;Q562F6-3	Shugoshin-like 2	SGOL2	4	0	0	1767100	159970	0	0	0
Q96Q89-4;Q96Q89-3;Q96Q89;Q96Q89-2;Q96Q89-5	Kinesin-like protein KIF20B	KIF20B	4	0	0	0	0	126670	0	0
Q9Y4A5-2;Q9Y4A5	Transformation/transcription domain-associated protein	TRRAP	4	0	0	993600	0	0	0	0
O43790	Keratin, type II cuticular Hb6	KRT86	3	30978	1515600	23430	7664400	0	16690	990300
O95714	E3 ubiquitin-protein ligase HERC2	HERC2	3	0	728120	0	0	0	0	0
P08729	Keratin, type II cytoskeletal 7	KRT7	3	0	169340	0	97558	0	0	133130
P09382	Galectin-1	LGALS1	3	0	56219	0	0	574390	21424	0
P19338	Nucleolin	NCL	3	0	219910	547470	0	226780	0	0
P19823	Inter-alpha-trypsin inhibitor heavy chain H2	ITIH2	3	0	0	314190	85660	0	0	0
P24534	Elongation factor 1-beta	EEF1B2	3	0	331430	0	129160	0	311160	372360
P46976-2;P46976;P46976-3	Glycogenin-1	GYG1	3	576250	60608	0	0	0	48243	0
P48745	Protein NOV homolog	NOV	3	0	0	0	0	180170	35736	0
P51149	Ras-related protein Rab-7a	RAB7A	3	49647	63686	0	63916	499640	70002	53717
P59665	Neutrophil defensin 1	DEFA1	3	0	408710	537180	323050	496630	395810	498630
P60900;P60900-2;P60900-3	Proteasome subunit alpha type-6	PSMA6	3	0	0	0	0	0	0	33243
P62987	Ubiquitin-60S ribosomal protein L40	UBA52	3	146260	302600	484460	504490	625630	203020	184900
Q13442	28 kDa heat- and acid-stable phosphoprotein	PDAP1	3	60155	76557	57373	61674	292290	0	0
Q71DI3;Q6NXT2	Histone H3.2;Histone H3.3C	HIST2H3A;H3F3C	3	0	127630	897530	46220	988110	0	73403
Q9BQE3	Tubulin alpha-1C chain	TUBA1C	3	0	0	420750	60434	87693	65406	74006
Q9P2D1	Chromodomain-helicase-DNA-binding protein 7	CHD7	3	0	3840700	28185000	0	0	0	0
O14950	Myosin regulatory light chain 12B	MYL12B	2	0	0	0	254610	0	0	189360
O15020-2;O15020	Spectrin beta chain, non-erythrocytic 2	SPTBN2	2	1443800	1087300	0	1199200	0	1241300	1360000
O60637-3;O60637-2;O60637	Tetraspanin-3	TSPAN3	2	0	29025	0	0	268410	0	0
O76009	Keratin, type I cuticular Ha3-I	KRT33A	2	0	153170	0	232650	0	0	101230
O95678	Keratin, type II cytoskeletal 75	KRT75	2	0	0	0	0	0	0	201840
P00734	Prothrombin	F2	2	0	0	481020	177070	0	0	0
P00995	Pancreatic secretory trypsin inhibitor	SPINK1	2	0	0	51681	301150	0	0	0
P01023	Alpha-2-macroglobulin	A2M	2	0	0	0	40136	0	0	0
P06733;P06733-2	Alpha-enolase	ENO1	2	120710	127280	0	0	146630	167000	260430
P07477	Trypsin-1	PRSS1	2	56206000	50440000	0	41302000	0	0	9231200
P09341	Growth-regulated alpha protein	CXCL1	2	0	2606900	148440	136500	0	140550	232170
P13987	CD59 glycoprotein	CD59	2	0	0	0	0	408770	0	181800
P19876	C-X-C motif chemokine 3)	CXCL3	2	0	333410	0	0	0	0	27845
P22531	Small proline-rich protein 2E	SPRR2E;SPRR2F	2	0	0	0	212550	0	0	0
P26583	High mobility group protein B2	HMGB2	2	0	45455	55407	34074	1154500	38600	0
P27105;P27105-2	Erythrocyte band 7 integral membrane protein	STOM	2	0	0	0	0	164590	0	0
P29692-4;P29692;P29692-2;P29692-3	Elongation factor 1-delta	EEF1D	2	0	0	97901	0	0	0	0
P35030-5;P35030-3;P35030-2;P35030-4;P35030	Trypsin-3	PRSS3	2	0	0	0	0	0	0	214970
P35321	Cornifin-A	SPRR1A	2	0	140910	0	190710	169890	0	155980
P46777	60S ribosomal protein L5	RPL5	2	0	0	1886200	0	0	0	0
P61626	Lysozyme C	LYZ	2	175980	145830	426400	152360	181560	158440	184100
P68104-2;P68104	Elongation factor 1-alpha 1	EEF1A1	2	0	0	487630	0	179980	0	122190
Q01105-3;Q01105-4;Q01105-2;Q01105	Protein SET	SET	2	0	0	133510	0	434090	89479	0
Q06830;P32119	Peroxiredoxin-1;Peroxiredoxin-2	PRDX1;PRDX2	2	0	72899	396260	221950	0	0	183630
Q13698	Voltage-dependent L-type calcium channel subunit alpha-1S	CACNA1S	2	0	0	451720	0	456850	0	0
Q6ZMW3-2;Q6ZMW3	Echinoderm microtubule-associated protein-like 6	EML6	2	0	0	1403800	0	0	0	0
Q8TF72	Protein Shroom3	SHROOM3	2	0	0	0	0	0	0	2872200
Q92563	Testican-2	SPOCK2	2	0	0	0	289870	0	0	0
Q9BYT5	Keratin-associated protein 2-2	KRTAP2-2	2	0	0	0	697750	0	0	0
P02538	Keratin, type II cytoskeletal 6A	KRT6A	1	7376300	7299800	8326600	7550600	2689900	3677800	3468700
P10451-5	Osteopontin	SPP1	1	13982000	6110300	0	1054900	0	929660	2101300
P31431-2;P31431	Syndecan-4	SDC4	1	0	0	0	0	0	0	165380
